# Supplementary material for: Long Non-coding RNA Expression Patterns in Stomach Adenocarcinoma Serve as an Indicator of Tumor Mutation Burden and Are Associated With Tumor-Infiltrating Lymphocytes and Microsatellite Instability
Source: Front Cell Dev Biol. 2021 Feb 12;9:618313. doi: 10.3389/fcell.2021.618313 (PMC7907456; doi:10.3389/fcell.2021.618313)
Supplement: Supplementary Table 1 — The 33 long non-coding RNA selected by LASSO method. [file Table_1.XLS]

## Sheet: table1
Table S1 The 33 long non-coding RNA selected by LASSO method
Features	Coefficient
MIR210HG	-0.404948
HLA.F.AS1	-0.112397
DSG2.AS1	-0.0810646
LINC00654	0.104657
PINK1.AS	-0.388658
RPARP.AS1	-0.0486788
TCERG1L.AS1	-0.134233
DGCR11	-0.213433
LINC01166	-0.044991
ZNF433.AS1	-0.0397422
OSER1.DT	0.377659
LINC00909	-0.304437
PINCR	-0.0333075
LIPE.AS1	-0.0223755
DEPDC1.AS1	-0.0109942
LINC01006	0.0779172
LINC02345	-0.0391171
LINC00964	0.194027
ELFN1.AS1	-0.0198519
HOXA10.AS	-0.0101364
THAP9.AS1	-0.0979726
LINC00324	-0.0947836
SHANK2.AS1	0.154528
ATP11A.AS1	0.0224047
SLC5A4.AS1	-0.0264857
EWSAT1	0.0178217
SND1.IT1	0.0315043
ROR1.AS1	0.111668
HOXB.AS3	-0.00138216
LINC01031	-0.0542407
LINC02188	0.018408
MIR181A2HG	0.108718
LINC02280	0.105876
